# Supplementary material for: Construction and Immunogenicity of a Novel Multivalent Vaccine Prototype Based on Conserved Influenza Virus Antigens
Source: Vaccines (Basel). 2020 Apr 24;8(2):197. doi: 10.3390/vaccines8020197 (PMC7349063; doi:10.3390/vaccines8020197)
Supplement: Supplementary file 1 [file vaccines-08-00197-s001.zip]

Archive with 2 entries (2 files):
- Supplementary Tables.pdf
- Supplementary Figures.pdf
